# Supplementary material for: Ethylene Receptors, CTRs and EIN2 Target Protein Identification and Quantification Through Parallel Reaction Monitoring During Tomato Fruit Ripening
Source: Front Plant Sci. 2018 Nov 8;9:1626. doi: 10.3389/fpls.2018.01626 (PMC6235968; doi:10.3389/fpls.2018.01626)
Supplement: Table S1 — List of unlabeled peptides tested for the assay development. The ones marked in yellow were the identified and quantified peptides (labeled peptides were order afterwards for these ones). The ones in green were promisingly identified but labeled peptide for them were not obtained. [file Table_1.xlsx]

## Sheet: Sup. Table 1
Supplementary Table 1: List of unlabeled peptides tested for the assay development. The ones marked in yellow were the identified and quantified peptides (labeled peptides were order afterwards for these ones). The ones in green were promisingly identified but labeled peptide for them were not obtained.
Peptide Sequence	MW (average)	Protein they belong to	Uniprot protein ID
EGNVSISAFVAK	1221.36	SlETR1	Q41342
GSTAIFIIK	949.145	SlETR1	Q41342
TGLELQLSYTLR	1393.58	SlETR1	Q41342
ISPNSPVAR	940.055	SlETR1	Q41342
LPANHTQMSFQGLK	1571.8	SlETR1	Q41342
APEFFAVPSENHFYLR	1924.12	SlETR1	Q41342
EGSVSVSAVNAK	1147.24	SlETR2	O49187
DTGSGINPQDFPK	1375.44	SlETR2	O49187
FAQNQEPATK	1133.21	SlETR2	O49187
GSTAIFIVK	935.118	SlETR2	O49187
ISPNSAVAR	914.018	SlETR2	O49187
YIPGEVVAVR	1102.28	SlETR2	O49187
DLLIEQNVALDLAR	1582.8	SlETR2	O49187
SESLIDPR	915.987	SlETR2	O49187
LERPLIVALTGNTDQVTK	1968.26	SlETR2	O49187
LIQTLLNVAGNAVK	1453.73	SlETR3	Q41341
GNIWIESEGPGK	1286.39	SlETR3	Q41341
GTTVTFVVK	951.118	SlETR3	Q41341
YIPPEVVAVR	1142.35	SlETR3	Q41341
VPLLHLSNFTNDWAELSTR	2213.45	SlETR3	Q41341
SDPDVIQVK	1000.1	SlETR4	Q9XET8
GYNISIEVDK	1137.24	SlETR4	Q9XET8
DSSFNSAYNLPIPR	1580.7	SlETR4	Q9XET8
EPGAVAAIR	883.004	SlETR4	Q9XET8
ETLEEQNR	1018.04	SlETR4	Q9XET8
SLPNHVLGDER	1236.33	SlETR4	Q9XET8
DPNGGLLTFR	1089.2	SlETR4	Q9XET8
VLPESVSR	886.004	SlETR4	Q9XET8
EGIGGAWR	844.914	SlETR4	Q9XET8
VLLADYDDVNR	1292.39	SlETR4	Q9XET8
SLSINDPDVLEITK	1543.71	SlETR5	Q9XET9
VVLETGAETGNDK	1332.41	SlETR5	Q9XET9
GLHVLLTDDDDVNR	1581.68	SlETR5	Q9XET9
HTILYTTLVGLSK	1445.7	SlETR6	Q5QG21
DEQQLLVHSIIK	1422.63	SlETR6	Q5QG21
GYNITIEVEK	1165.29	SlETR6	Q5QG21
VLSASENDVSWK	1334.43	SlETR6	Q5QG21
SNSSNDIVYIK	1239.33	SlETR6	Q5QG21
QLEELGLHVR	1193.35	SlETR6	Q5QG21
FWLNQEVEIVR	1432.62	SlETR6	Q5QG21
HFQLHSLIR	1150.33	SlETR6	Q5QG21
GVEVLLADYDDSNR	1565.64	SlETR6	Q5QG21
SLPIDDPDVLEITK	1554.74	SlETR7	K4C2I4
VILESGIEGGNDK	1330.44	SlETR7	K4C2I4
HSVFDEYVTIK	1337.48	SlETR7	K4C2I4
GLQVLLADDDDVNR	1542.65	SlETR7	K4C2I4
SWPLIIALSSTSEQQVWDR	2216.45	SlETR7	K4C2I4
EAVDQLAK	872.963	SlCTR1	O24027
GDWHGSDVAVK	1170.23	SlCTR1	O24027
QVEPTTDFR	1092.16	SlCTR1	O24027
NNVVSSSSNR	1063.08	SlCTR1	O24027
LNPPQVIAAVGFNR	1495.72	SlCTR1	O24027
DEISQLPLPPLNAWK	1720.96	SlCTR1	O24027
SMLNPVNMDEDQVLVK	1832.1	SlCTR1	O24027
IPSIESLR	914.058	SlCTR1	O24027
APSVEVILIDR	1211.41	SlCTR1	O24027
TSLHTSVLPIGSLK	1452.69	SlCTR2	O65833
FLDQDFSGAALAEFK	1658.8	SlCTR2	O65833
SPNLLVDTDWNVK	1500.65	SlCTR2	O65833
EDAAADLLSR	1060.12	SlCTR2	O65833
YAPNEVPR	945.03	SlCTR2	O65833
LVIPAYVDQLNSR	1487.7	SlCTR2	O65833
NLQAQSIGTNIK	1286.43	SlCTR2	O65833
LSELVTGHLGGPVK	1406.63	SlCTR2	O65833
GPNAAGDGLR	926.974	SlCTR2	O65833
GSQLVPSK	814.927	SlCTR3	Q5YKK5
GFDWDLSDHR	1247.27	SlCTR3	Q5YKK5
IGAAAFPGSIGLQR	1357.56	SlCTR3	Q5YKK5
ASASAASAETLSHR	1358.41	SlCTR3	Q5YKK5
EVEPTTDFR	1093.14	SlCTR3	Q5YKK5
NSAVTGPSNR	1002.04	SlCTR3	Q5YKK5
FWVNGSLSYFDK	1462.6	SlCTR4	Q5YKK6
LPLPSINAWNK	1252.46	SlCTR4	Q5YKK6
SPNLLVDTK	986.12	SlCTR4	Q5YKK6
EYLVDLIR	1020.18	SlCTR4	Q5YKK6
YVDAHLIAISEAR	1457.63	SlCTR4	Q5YKK6
TDTINDQR	961.973	SlCTR4	Q5YKK6
EVVDQLAK	901.016	SlCTR4	Q5YKK6
GLYWDLIDR	1150.28	SlCTR4	Q5YKK6
SSAVPSSSNR	991.014	SlCTR4	Q5YKK6
GVSENAQSFISDGPGSYK	1842.91	SlEIN2	Q6Q2C1
TGTAAGDVAFPK	1134.24	SlEIN2	Q6Q2C1
IPEPLINSHVYSPK	1593.82	SlEIN2	Q6Q2C1
GSDYLNGQLESPSPR	1619.69	SlEIN2	Q6Q2C1
QQFASNIVDSAYR	1498.6	SlEIN2	Q6Q2C1
VESSAYIPSGSAR	1323.41	SlEIN2	Q6Q2C1
YYSLPDISGR	1170.27	SlEIN2	Q6Q2C1
LTNIGESHFSSNR	1461.54	SlEIN2	Q6Q2C1
