# Supplementary material for: Ethylene Receptors, CTRs and EIN2 Target Protein Identification and Quantification Through Parallel Reaction Monitoring During Tomato Fruit Ripening
Source: Front Plant Sci. 2018 Nov 8;9:1626. doi: 10.3389/fpls.2018.01626 (PMC6235968; doi:10.3389/fpls.2018.01626)
Supplement: Table S2 — Selected results output of the use of the mProphet algorithm of the targeted peptide identifications trained with the second best peak option. [file Table_2.xlsx]

## Sheet: Sup. Table 2
Supplementary Table 2: Selected results output of the use of the mProphet algorithm of the targeted peptide identifications trained with the second best peak option.
ProteinName	Peptide Sequence	Maturity stage/sample	mProphetScore	pValue	qValue
sp|Q41342|ETR1	ISPNSPVAR	MG1	0.765111	0.222103	0.0172366
sp|Q41342|ETR1	ISPNSPVAR	MG2	2.33086	0.00988039	0.00186926
sp|Q41342|ETR1	ISPNSPVAR	MG3	2.65176	0.00400364	0.00112831
sp|Q41342|ETR1	ISPNSPVAR	MG4	2.57615	0.00499531	0.00127617
sp|Q41342|ETR1	ISPNSPVAR	MG5	2.62447	0.0043392	0.00116825
sp|Q41342|ETR1	ISPNSPVAR	MG6	2.68985	0.00357418	0.00109394
sp|Q41342|ETR1	ISPNSPVAR	BR1	-0.0385173	0.515362	0.0373451
sp|Q41342|ETR1	ISPNSPVAR	BR2	0.829117	0.203519	0.0159712
sp|Q41342|ETR1	ISPNSPVAR	BR3	2.43765	0.00739145	0.00153077
sp|Q41342|ETR1	ISPNSPVAR	BR4	-1.08163	0.86029	0.0614493
sp|Q41342|ETR1	ISPNSPVAR	BR5	1.91411	0.0278031	0.00362847
sp|Q41342|ETR1	ISPNSPVAR	BR6	2.38159	0.00861914	0.00168531
sp|Q41342|ETR1	ISPNSPVAR	OR1	2.63168	0.00424818	0.00115261
sp|Q41342|ETR1	ISPNSPVAR	OR2	1.71754	0.0429406	0.00449976
sp|Q41342|ETR1	ISPNSPVAR	OR3	2.1465	0.0159166	0.00257907
sp|Q41342|ETR1	ISPNSPVAR	OR4	1.83164	0.0335025	0.00400201
sp|Q41342|ETR1	ISPNSPVAR	OR5	1.39993	0.0807671	0.00724833
sp|Q41342|ETR1	ISPNSPVAR	OR6	-0.789729	0.785157	0.0564281
sp|Q41342|ETR1	ISPNSPVAR	R1	2.44952	0.00715229	0.00152249
sp|Q41342|ETR1	ISPNSPVAR	R2	0.217961	0.41373	0.030294
sp|Q41342|ETR1	ISPNSPVAR	R3	1.17448	0.120102	0.0100805
sp|Q41342|ETR1	ISPNSPVAR	R4	-0.142675	0.556727	0.0402592
sp|Q41342|ETR1	ISPNSPVAR	R5	0.348279	0.363816	0.0271504
sp|Q41342|ETR1	ISPNSPVAR	R6	2.29515	0.0108624	0.00200096
sp|Q41342|ETR1	EGNVSISAFVAK	MG1	2.32735	0.00997328	0.00187669
sp|Q41342|ETR1	EGNVSISAFVAK	MG2	0.931181	0.17588	0.0140223
sp|Q41342|ETR1	EGNVSISAFVAK	MG3	1.83635	0.0331528	0.00398745
sp|Q41342|ETR1	EGNVSISAFVAK	MG4	1.1096	0.133587	0.0110795
sp|Q41342|ETR1	EGNVSISAFVAK	MG5	2.45639	0.00701714	0.00152249
sp|Q41342|ETR1	EGNVSISAFVAK	MG6	1.30381	0.0961485	0.00828163
sp|Q41342|ETR1	EGNVSISAFVAK	BR1	1.11531	0.132358	0.0110037
sp|Q41342|ETR1	EGNVSISAFVAK	BR2	1.36399	0.0862853	0.00760059
sp|Q41342|ETR1	EGNVSISAFVAK	BR3	1.25521	0.104702	0.00889459
sp|Q41342|ETR1	EGNVSISAFVAK	BR4	-1.05657	0.854646	0.061171
sp|Q41342|ETR1	EGNVSISAFVAK	BR5	1.88792	0.0295185	0.00371636
sp|Q41342|ETR1	EGNVSISAFVAK	BR6	1.39102	0.0821097	0.00734997
sp|Q41342|ETR1	EGNVSISAFVAK	OR1	2.47834	0.00659979	0.0014656
sp|Q41342|ETR1	EGNVSISAFVAK	OR2	0.82575	0.204473	0.0160102
sp|Q41342|ETR1	EGNVSISAFVAK	OR3	1.2587	0.10407	0.00888399
sp|Q41342|ETR1	EGNVSISAFVAK	OR4	1.05587	0.145515	0.0118996
sp|Q41342|ETR1	EGNVSISAFVAK	OR5	2.12156	0.0169374	0.00265833
sp|Q41342|ETR1	EGNVSISAFVAK	OR6	1.8465	0.0324098	0.00398015
sp|Q41342|ETR1	EGNVSISAFVAK	R1	1.42139	0.0776018	0.00701825
sp|Q41342|ETR1	EGNVSISAFVAK	R2	0.317662	0.375371	0.0278938
sp|Q41342|ETR1	EGNVSISAFVAK	R3	1.00567	0.157286	0.0127431
sp|Q41342|ETR1	EGNVSISAFVAK	R4	1.81962	0.0344086	0.00405488
sp|Q41342|ETR1	EGNVSISAFVAK	R5	0.833078	0.2024	0.0159191
sp|Q41342|ETR1	EGNVSISAFVAK	R6	2.11297	0.0173015	0.00268795
sp|O49187|ETR2	YIPGEVVAVR	MG1	2.36355	0.00905036	0.00175007
sp|O49187|ETR2	YIPGEVVAVR	MG2	1.72494	0.0422689	0.00444268
sp|O49187|ETR2	YIPGEVVAVR	MG3	1.76419	0.0388499	0.00424921
sp|O49187|ETR2	YIPGEVVAVR	MG4	1.32529	0.0925372	0.00801684
sp|O49187|ETR2	YIPGEVVAVR	MG5	2.40589	0.00806668	0.00162261
sp|O49187|ETR2	YIPGEVVAVR	MG6	2.02981	0.0211882	0.00307712
sp|O49187|ETR2	YIPGEVVAVR	BR1	1.95352	0.0253789	0.00344288
sp|O49187|ETR2	YIPGEVVAVR	BR2	1.55788	0.0596312	0.00574638
sp|O49187|ETR2	YIPGEVVAVR	BR3	1.80776	0.0353218	0.00414854
sp|O49187|ETR2	YIPGEVVAVR	BR4	-0.952841	0.829665	0.0595046
sp|O49187|ETR2	YIPGEVVAVR	BR5	2.2762	0.0114169	0.00205975
sp|O49187|ETR2	YIPGEVVAVR	BR6	1.36307	0.0864296	0.00760059
sp|O49187|ETR2	YIPGEVVAVR	OR1	1.94565	0.0258486	0.00349305
sp|O49187|ETR2	YIPGEVVAVR	OR2	1.63132	0.0514116	0.00521567
sp|O49187|ETR2	YIPGEVVAVR	OR3	1.77795	0.0377057	0.00420043
sp|O49187|ETR2	YIPGEVVAVR	OR4	1.33875	0.0903269	0.00790361
sp|O49187|ETR2	YIPGEVVAVR	OR5	1.50884	0.06567	0.00609739
sp|O49187|ETR2	YIPGEVVAVR	OR6	1.76153	0.0390742	0.00426043
sp|O49187|ETR2	YIPGEVVAVR	R1	2.28402	0.0111853	0.00203899
sp|O49187|ETR2	YIPGEVVAVR	R2	1.61346	0.053322	0.0053019
sp|O49187|ETR2	YIPGEVVAVR	R3	1.7749	0.0379573	0.00420043
sp|O49187|ETR2	YIPGEVVAVR	R4	1.82747	0.0338143	0.00402552
sp|O49187|ETR2	YIPGEVVAVR	R5	1.65985	0.048472	0.00497514
sp|O49187|ETR2	YIPGEVVAVR	R6	1.50878	0.0656776	0.00609739
tr|Q41341|ETR3	YIPPEVVAVR	MG1	2.28586	0.0111313	0.00203899
tr|Q41341|ETR3	YIPPEVVAVR	MG2	1.77481	0.0379647	0.00420043
tr|Q41341|ETR3	YIPPEVVAVR	MG3	2.1099	0.0174333	0.00268795
tr|Q41341|ETR3	YIPPEVVAVR	MG4	1.78182	0.0373892	0.00420043
tr|Q41341|ETR3	YIPPEVVAVR	MG5	1.73045	0.0417749	0.00440398
tr|Q41341|ETR3	YIPPEVVAVR	MG6	1.86764	0.0309062	0.00383558
tr|Q41341|ETR3	YIPPEVVAVR	BR1	1.96048	0.0249699	0.00341386
tr|Q41341|ETR3	YIPPEVVAVR	BR2	1.95445	0.0253241	0.00344288
tr|Q41341|ETR3	YIPPEVVAVR	BR3	1.90411	0.0284477	0.00366356
tr|Q41341|ETR3	YIPPEVVAVR	BR4	0.716598	0.236811	0.0181763
tr|Q41341|ETR3	YIPPEVVAVR	BR5	2.18241	0.0145397	0.00244658
tr|Q41341|ETR3	YIPPEVVAVR	BR6	1.5591	0.0594862	0.00574638
tr|Q41341|ETR3	YIPPEVVAVR	OR1	1.96529	0.0246904	0.00338888
tr|Q41341|ETR3	YIPPEVVAVR	OR2	1.74491	0.0405003	0.00430854
tr|Q41341|ETR3	YIPPEVVAVR	OR3	1.78069	0.0374818	0.00420043
tr|Q41341|ETR3	YIPPEVVAVR	OR4	2.11325	0.0172897	0.00268795
tr|Q41341|ETR3	YIPPEVVAVR	OR5	2.15967	0.0153992	0.00254099
tr|Q41341|ETR3	YIPPEVVAVR	OR6	2.25693	0.0120063	0.00215298
tr|Q41341|ETR3	YIPPEVVAVR	R1	2.0482	0.0202699	0.00300614
tr|Q41341|ETR3	YIPPEVVAVR	R2	1.84393	0.0325966	0.00398594
tr|Q41341|ETR3	YIPPEVVAVR	R3	1.91221	0.0279244	0.00362847
tr|Q41341|ETR3	YIPPEVVAVR	R4	2.27697	0.0113941	0.00205975
tr|Q41341|ETR3	YIPPEVVAVR	R5	2.00953	0.0222405	0.00321398
tr|Q41341|ETR3	YIPPEVVAVR	R6	2.14203	0.0160955	0.0025955
tr|Q41341|ETR3	VPLLHLSNFTNDWAELSTR	MG1	2.56457	0.00516514	0.00129067
tr|Q41341|ETR3	VPLLHLSNFTNDWAELSTR	MG2	3.0188	0.00126889	0.00104472
tr|Q41341|ETR3	VPLLHLSNFTNDWAELSTR	MG3	3.19723	0.000693775	0.00104472
tr|Q41341|ETR3	VPLLHLSNFTNDWAELSTR	MG4	2.98077	0.00143761	0.00104472
tr|Q41341|ETR3	VPLLHLSNFTNDWAELSTR	MG5	2.76295	0.0028641	0.00104472
tr|Q41341|ETR3	VPLLHLSNFTNDWAELSTR	MG6	1.69441	0.0450934	0.00466944
tr|Q41341|ETR3	VPLLHLSNFTNDWAELSTR	BR1	3.35024	0.000403716	0.00104472
tr|Q41341|ETR3	VPLLHLSNFTNDWAELSTR	BR2	3.28426	0.000511244	0.00104472
tr|Q41341|ETR3	VPLLHLSNFTNDWAELSTR	BR3	3.36166	0.000387371	0.00104472
tr|Q41341|ETR3	VPLLHLSNFTNDWAELSTR	BR4	0.218958	0.413341	0.030294
tr|Q41341|ETR3	VPLLHLSNFTNDWAELSTR	BR5	3.31519	0.000457903	0.00104472
tr|Q41341|ETR3	VPLLHLSNFTNDWAELSTR	BR6	3.59363	0.000163048	0.00104472
tr|Q41341|ETR3	VPLLHLSNFTNDWAELSTR	OR1	3.34863	0.000406068	0.00104472
tr|Q41341|ETR3	VPLLHLSNFTNDWAELSTR	OR2	3.28745	0.00050549	0.00104472
tr|Q41341|ETR3	VPLLHLSNFTNDWAELSTR	OR3	3.26484	0.00054764	0.00104472
tr|Q41341|ETR3	VPLLHLSNFTNDWAELSTR	OR4	3.31643	0.000455886	0.00104472
tr|Q41341|ETR3	VPLLHLSNFTNDWAELSTR	OR5	3.21904	0.000643102	0.00104472
tr|Q41341|ETR3	VPLLHLSNFTNDWAELSTR	OR6	2.95065	0.00158555	0.00104472
tr|Q41341|ETR3	VPLLHLSNFTNDWAELSTR	R1	3.53123	0.000206818	0.00104472
tr|Q41341|ETR3	VPLLHLSNFTNDWAELSTR	R2	3.33233	0.000430615	0.00104472
tr|Q41341|ETR3	VPLLHLSNFTNDWAELSTR	R3	3.25165	0.000573676	0.00104472
tr|Q41341|ETR3	VPLLHLSNFTNDWAELSTR	R4	3.20839	0.00066741	0.00104472
tr|Q41341|ETR3	VPLLHLSNFTNDWAELSTR	R5	3.45182	0.000278408	0.00104472
tr|Q41341|ETR3	VPLLHLSNFTNDWAELSTR	R6	3.19324	0.000703436	0.00104472
tr|Q41341|ETR3	LIQTLLNVAGNAVK	MG1	2.47672	0.00662985	0.0014656
tr|Q41341|ETR3	LIQTLLNVAGNAVK	MG2	2.44323	0.00727825	0.00152249
tr|Q41341|ETR3	LIQTLLNVAGNAVK	MG3	2.56037	0.00522798	0.00129067
tr|Q41341|ETR3	LIQTLLNVAGNAVK	MG4	2.58774	0.00483043	0.00125543
tr|Q41341|ETR3	LIQTLLNVAGNAVK	MG5	1.83787	0.0330405	0.00398745
tr|Q41341|ETR3	LIQTLLNVAGNAVK	MG6	2.38981	0.00842854	0.00166616
tr|Q41341|ETR3	LIQTLLNVAGNAVK	BR1	2.54175	0.00551491	0.00132207
tr|Q41341|ETR3	LIQTLLNVAGNAVK	BR2	2.55657	0.00528542	0.00129067
tr|Q41341|ETR3	LIQTLLNVAGNAVK	BR3	2.55495	0.00531016	0.00129067
tr|Q41341|ETR3	LIQTLLNVAGNAVK	BR4	-0.694893	0.756439	0.0545884
tr|Q41341|ETR3	LIQTLLNVAGNAVK	BR5	2.82389	0.00237225	0.00104472
tr|Q41341|ETR3	LIQTLLNVAGNAVK	BR6	2.45417	0.00706054	0.00152249
tr|Q41341|ETR3	LIQTLLNVAGNAVK	OR1	2.40956	0.00798594	0.0016168
tr|Q41341|ETR3	LIQTLLNVAGNAVK	OR2	2.51784	0.00590385	0.00135944
tr|Q41341|ETR3	LIQTLLNVAGNAVK	OR3	2.65337	0.00398464	0.00112831
tr|Q41341|ETR3	LIQTLLNVAGNAVK	OR4	2.53386	0.00564063	0.00133657
tr|Q41341|ETR3	LIQTLLNVAGNAVK	OR5	2.12697	0.0167113	0.00263466
tr|Q41341|ETR3	LIQTLLNVAGNAVK	OR6	2.58392	0.00488421	0.00125697
tr|Q41341|ETR3	LIQTLLNVAGNAVK	R1	2.18521	0.0144368	0.00244101
tr|Q41341|ETR3	LIQTLLNVAGNAVK	R2	2.66343	0.0038674	0.00111987
tr|Q41341|ETR3	LIQTLLNVAGNAVK	R3	2.4462	0.00721844	0.00152249
tr|Q41341|ETR3	LIQTLLNVAGNAVK	R4	2.6881	0.00359298	0.00109394
tr|Q41341|ETR3	LIQTLLNVAGNAVK	R5	2.51205	0.00600162	0.00137292
tr|Q41341|ETR3	LIQTLLNVAGNAVK	R6	2.68239	0.00365491	0.00110277
tr|Q9XET8|ETR4	DSSFNSAYNLPIPR	MG1	1.25541	0.104664	0.00889459
tr|Q9XET8|ETR4	DSSFNSAYNLPIPR	MG2	2.81006	0.00247665	0.00104472
tr|Q9XET8|ETR4	DSSFNSAYNLPIPR	MG3	2.67062	0.00378561	0.00111987
tr|Q9XET8|ETR4	DSSFNSAYNLPIPR	MG4	2.52266	0.0058235	0.00134982
tr|Q9XET8|ETR4	DSSFNSAYNLPIPR	MG5	2.59082	0.00478742	0.00125543
tr|Q9XET8|ETR4	DSSFNSAYNLPIPR	MG6	2.70586	0.00340636	0.00109394
tr|Q9XET8|ETR4	DSSFNSAYNLPIPR	BR1	2.58689	0.00484238	0.00125543
tr|Q9XET8|ETR4	DSSFNSAYNLPIPR	BR2	2.81785	0.00241735	0.00104472
tr|Q9XET8|ETR4	DSSFNSAYNLPIPR	BR3	2.86937	0.00205647	0.00104472
tr|Q9XET8|ETR4	DSSFNSAYNLPIPR	BR5	3.11576	0.000917359	0.00104472
tr|Q9XET8|ETR4	DSSFNSAYNLPIPR	BR6	2.5303	0.00569828	0.00133657
tr|Q9XET8|ETR4	DSSFNSAYNLPIPR	OR1	2.68797	0.00359438	0.00109394
tr|Q9XET8|ETR4	DSSFNSAYNLPIPR	OR2	2.88548	0.0019541	0.00104472
tr|Q9XET8|ETR4	DSSFNSAYNLPIPR	OR3	2.9107	0.0018031	0.00104472
tr|Q9XET8|ETR4	DSSFNSAYNLPIPR	OR4	2.83058	0.0023232	0.00104472
tr|Q9XET8|ETR4	DSSFNSAYNLPIPR	OR5	2.65975	0.0039099	0.00112169
tr|Q9XET8|ETR4	DSSFNSAYNLPIPR	OR6	2.82355	0.00237476	0.00104472
tr|Q9XET8|ETR4	DSSFNSAYNLPIPR	R1	2.90384	0.0018431	0.00104472
tr|Q9XET8|ETR4	DSSFNSAYNLPIPR	R2	2.73687	0.00310135	0.00107404
tr|Q9XET8|ETR4	DSSFNSAYNLPIPR	R3	2.75158	0.0029654	0.00104837
tr|Q9XET8|ETR4	DSSFNSAYNLPIPR	R4	2.83472	0.00229328	0.00104472
tr|Q9XET8|ETR4	DSSFNSAYNLPIPR	R5	2.96421	0.00151732	0.00104472
tr|Q9XET8|ETR4	DSSFNSAYNLPIPR	R6	2.76793	0.00282068	0.00104472
tr|Q9XET8|ETR4	SDPDVIQVK	MG1	2.63435	0.00421489	0.00115251
tr|Q9XET8|ETR4	SDPDVIQVK	MG2	2.05415	0.0199804	0.0029758
tr|Q9XET8|ETR4	SDPDVIQVK	MG3	2.39186	0.0083817	0.00166616
tr|Q9XET8|ETR4	SDPDVIQVK	MG4	1.9889	0.0233564	0.00327417
tr|Q9XET8|ETR4	SDPDVIQVK	MG5	2.38785	0.00847361	0.00166616
tr|Q9XET8|ETR4	SDPDVIQVK	MG6	2.204	0.0137622	0.00236117
tr|Q9XET8|ETR4	SDPDVIQVK	BR1	1.82581	0.0339393	0.0040267
tr|Q9XET8|ETR4	SDPDVIQVK	BR2	2.09917	0.0179011	0.00274798
tr|Q9XET8|ETR4	SDPDVIQVK	BR3	1.98834	0.023387	0.00327417
tr|Q9XET8|ETR4	SDPDVIQVK	BR5	2.47608	0.00664168	0.0014656
tr|Q9XET8|ETR4	SDPDVIQVK	BR6	1.99095	0.0232431	0.00327417
tr|Q9XET8|ETR4	SDPDVIQVK	OR1	2.39749	0.00825398	0.0016508
tr|Q9XET8|ETR4	SDPDVIQVK	OR2	2.08008	0.0187591	0.00284228
tr|Q9XET8|ETR4	SDPDVIQVK	OR3	2.21516	0.0133747	0.00230598
tr|Q9XET8|ETR4	SDPDVIQVK	OR4	2.06016	0.0196916	0.00295796
tr|Q9XET8|ETR4	SDPDVIQVK	OR5	2.77007	0.00280221	0.00104472
tr|Q9XET8|ETR4	SDPDVIQVK	OR6	2.45526	0.0070391	0.00152249
tr|Q9XET8|ETR4	SDPDVIQVK	R1	2.13457	0.016398	0.00259866
tr|Q9XET8|ETR4	SDPDVIQVK	R2	2.13431	0.0164087	0.00259866
tr|Q9XET8|ETR4	SDPDVIQVK	R3	2.21849	0.0132606	0.00229763
tr|Q9XET8|ETR4	SDPDVIQVK	R4	1.98489	0.0235781	0.00328714
tr|Q9XET8|ETR4	SDPDVIQVK	R5	2.08721	0.0184347	0.00280528
tr|Q9XET8|ETR4	SDPDVIQVK	R6	2.4093	0.00799162	0.0016168
tr|Q9XET8|ETR4	VLPESVSR	MG1	2.15442	0.0156035	0.00254099
tr|Q9XET8|ETR4	VLPESVSR	MG2	2.81258	0.00245728	0.00104472
tr|Q9XET8|ETR4	VLPESVSR	MG3	3.19408	0.00070139	0.00104472
tr|Q9XET8|ETR4	VLPESVSR	MG4	2.4442	0.00725861	0.00152249
tr|Q9XET8|ETR4	VLPESVSR	MG5	2.9376	0.0016538	0.00104472
tr|Q9XET8|ETR4	VLPESVSR	MG6	2.69001	0.00357248	0.00109394
tr|Q9XET8|ETR4	VLPESVSR	BR1	2.0043	0.0225191	0.0032302
tr|Q9XET8|ETR4	VLPESVSR	BR2	1.61722	0.0529153	0.00527646
tr|Q9XET8|ETR4	VLPESVSR	BR3	2.72421	0.00322275	0.00108458
tr|Q9XET8|ETR4	VLPESVSR	BR4	-1.99171	0.976799	0.0692064
tr|Q9XET8|ETR4	VLPESVSR	BR5	2.92731	0.00170956	0.00104472
tr|Q9XET8|ETR4	VLPESVSR	BR6	2.36092	0.0091149	0.00175286
tr|Q9XET8|ETR4	VLPESVSR	OR1	2.55228	0.00535104	0.00129163
tr|Q9XET8|ETR4	VLPESVSR	OR2	2.80412	0.00252269	0.00104472
tr|Q9XET8|ETR4	VLPESVSR	OR3	3.06537	0.001087	0.00104472
tr|Q9XET8|ETR4	VLPESVSR	OR4	2.84916	0.00219174	0.00104472
tr|Q9XET8|ETR4	VLPESVSR	OR5	2.71392	0.00332463	0.00109394
tr|Q9XET8|ETR4	VLPESVSR	OR6	0.884055	0.188333	0.0149471
tr|Q9XET8|ETR4	VLPESVSR	R1	2.66361	0.00386541	0.00111987
tr|Q9XET8|ETR4	VLPESVSR	R2	1.22685	0.10994	0.00931695
tr|Q9XET8|ETR4	VLPESVSR	R3	2.50921	0.00605004	0.00137501
tr|Q9XET8|ETR4	VLPESVSR	R4	2.42031	0.00775353	0.00158698
tr|Q9XET8|ETR4	VLPESVSR	R5	2.91322	0.00178861	0.00104472
tr|Q9XET8|ETR4	VLPESVSR	R6	1.79014	0.0367155	0.00420043
tr|Q9XET9|ETR5	SLSINDPDVLEITK	MG1	1.36572	0.0860142	0.00760059
tr|Q9XET9|ETR5	SLSINDPDVLEITK	MG2	0.557477	0.288601	0.0217694
tr|Q9XET9|ETR5	SLSINDPDVLEITK	MG3	0.728378	0.233191	0.0179378
tr|Q9XET9|ETR5	SLSINDPDVLEITK	MG4	0.640206	0.261019	0.0197742
tr|Q9XET9|ETR5	SLSINDPDVLEITK	MG5	0.653612	0.256681	0.0194877
tr|Q9XET9|ETR5	SLSINDPDVLEITK	MG6	0.837996	0.201016	0.0158459
tr|Q9XET9|ETR5	SLSINDPDVLEITK	BR1	0.817645	0.20678	0.0161547
tr|Q9XET9|ETR5	SLSINDPDVLEITK	BR2	0.950358	0.170965	0.0136616
tr|Q9XET9|ETR5	SLSINDPDVLEITK	BR3	0.684268	0.246903	0.018827
tr|Q9XET9|ETR5	SLSINDPDVLEITK	BR5	0.885104	0.18805	0.0149471
tr|Q9XET9|ETR5	SLSINDPDVLEITK	BR6	0.331595	0.370098	0.0275605
tr|Q9XET9|ETR5	SLSINDPDVLEITK	OR1	0.706479	0.239945	0.0183364
tr|Q9XET9|ETR5	SLSINDPDVLEITK	OR2	0.751515	0.226171	0.0175032
tr|Q9XET9|ETR5	SLSINDPDVLEITK	OR3	0.276847	0.390949	0.0288675
tr|Q9XET9|ETR5	SLSINDPDVLEITK	OR4	0.662872	0.253706	0.0193037
tr|Q9XET9|ETR5	SLSINDPDVLEITK	OR5	0.869292	0.192344	0.0151965
tr|Q9XET9|ETR5	SLSINDPDVLEITK	OR6	0.750287	0.226541	0.0175032
tr|Q9XET9|ETR5	SLSINDPDVLEITK	R1	0.424457	0.335616	0.0250995
tr|Q9XET9|ETR5	SLSINDPDVLEITK	R2	0.990719	0.160912	0.0130067
tr|Q9XET9|ETR5	SLSINDPDVLEITK	R3	1.10727	0.134088	0.0110948
tr|Q9XET9|ETR5	SLSINDPDVLEITK	R4	1.3771	0.0842407	0.00749859
tr|Q9XET9|ETR5	SLSINDPDVLEITK	R5	0.957875	0.169063	0.0136028
tr|Q9XET9|ETR5	SLSINDPDVLEITK	R6	1.00943	0.156385	0.0126995
tr|Q5QG21|ETR6	FWLNQEVEIVR	MG1	1.31507	0.0942426	0.00814442
tr|Q5QG21|ETR6	FWLNQEVEIVR	MG2	0.7651	0.222106	0.0172366
tr|Q5QG21|ETR6	FWLNQEVEIVR	MG3	1.63594	0.0509261	0.00518143
tr|Q5QG21|ETR6	FWLNQEVEIVR	MG4	0.952236	0.170489	0.0136616
tr|Q5QG21|ETR6	FWLNQEVEIVR	MG5	0.219143	0.413269	0.030294
tr|Q5QG21|ETR6	FWLNQEVEIVR	MG6	1.33187	0.0914508	0.00794238
tr|Q5QG21|ETR6	FWLNQEVEIVR	BR1	1.54274	0.0614464	0.00582637
tr|Q5QG21|ETR6	FWLNQEVEIVR	BR2	0.792376	0.214071	0.016687
tr|Q5QG21|ETR6	FWLNQEVEIVR	BR3	1.29293	0.0980174	0.00840836
tr|Q5QG21|ETR6	FWLNQEVEIVR	BR4	-3.64933	0.999869	0.0705552
tr|Q5QG21|ETR6	FWLNQEVEIVR	BR5	1.88169	0.0299387	0.00375575
tr|Q5QG21|ETR6	FWLNQEVEIVR	BR6	0.0172189	0.493131	0.0358083
tr|Q5QG21|ETR6	FWLNQEVEIVR	OR1	0.552649	0.290252	0.0218469
tr|Q5QG21|ETR6	FWLNQEVEIVR	OR2	0.313733	0.376862	0.0279453
tr|Q5QG21|ETR6	FWLNQEVEIVR	OR3	0.729191	0.232943	0.0179378
tr|Q5QG21|ETR6	FWLNQEVEIVR	OR4	0.87274	0.191403	0.0151563
tr|Q5QG21|ETR6	FWLNQEVEIVR	OR5	1.33217	0.0914026	0.00794238
tr|Q5QG21|ETR6	FWLNQEVEIVR	OR6	0.30568	0.379924	0.0281128
tr|Q5QG21|ETR6	FWLNQEVEIVR	R1	0.439007	0.330328	0.0247569
tr|Q5QG21|ETR6	FWLNQEVEIVR	R2	0.138143	0.445064	0.0325203
tr|Q5QG21|ETR6	FWLNQEVEIVR	R3	1.2821	0.0999035	0.0085492
tr|Q5QG21|ETR6	FWLNQEVEIVR	R4	0.0927117	0.463066	0.033695
tr|Q5QG21|ETR6	FWLNQEVEIVR	R5	0.122206	0.451368	0.0329122
tr|Q5QG21|ETR6	FWLNQEVEIVR	R6	1.13365	0.12847	0.0107314
tr|Q5QG21|ETR6	GVEVLLADYDDSNR	MG1	1.38893	0.082427	0.00735956
tr|Q5QG21|ETR6	GVEVLLADYDDSNR	MG2	1.89479	0.0290599	0.00368513
tr|Q5QG21|ETR6	GVEVLLADYDDSNR	MG3	1.80128	0.0358294	0.0041662
tr|Q5QG21|ETR6	GVEVLLADYDDSNR	MG4	1.45857	0.0723418	0.00661087
tr|Q5QG21|ETR6	GVEVLLADYDDSNR	MG5	1.16096	0.122829	0.0102847
tr|Q5QG21|ETR6	GVEVLLADYDDSNR	MG6	2.03486	0.0209323	0.00306123
tr|Q5QG21|ETR6	GVEVLLADYDDSNR	BR1	1.77902	0.0376186	0.00420043
tr|Q5QG21|ETR6	GVEVLLADYDDSNR	BR2	2.03369	0.0209913	0.00306123
tr|Q5QG21|ETR6	GVEVLLADYDDSNR	BR3	1.80213	0.0357626	0.0041662
tr|Q5QG21|ETR6	GVEVLLADYDDSNR	BR5	1.98329	0.0236674	0.00328714
tr|Q5QG21|ETR6	GVEVLLADYDDSNR	BR6	1.56274	0.0590569	0.00574165
tr|Q5QG21|ETR6	GVEVLLADYDDSNR	OR1	1.8661	0.0310134	0.00383558
tr|Q5QG21|ETR6	GVEVLLADYDDSNR	OR2	1.70207	0.0443709	0.00461987
tr|Q5QG21|ETR6	GVEVLLADYDDSNR	OR3	1.71547	0.04313	0.00450612
tr|Q5QG21|ETR6	GVEVLLADYDDSNR	OR4	1.76607	0.0386917	0.00424518
tr|Q5QG21|ETR6	GVEVLLADYDDSNR	OR5	1.89799	0.0288485	0.00367163
tr|Q5QG21|ETR6	GVEVLLADYDDSNR	OR6	1.77738	0.0377531	0.00420043
tr|Q5QG21|ETR6	GVEVLLADYDDSNR	R1	2.06739	0.0193489	0.00291901
tr|Q5QG21|ETR6	GVEVLLADYDDSNR	R2	1.873	0.0305343	0.00381679
tr|Q5QG21|ETR6	GVEVLLADYDDSNR	R3	1.52659	0.0634309	0.00596796
tr|Q5QG21|ETR6	GVEVLLADYDDSNR	R4	1.92063	0.0273893	0.00362847
tr|Q5QG21|ETR6	GVEVLLADYDDSNR	R5	1.02381	0.152964	0.0124505
tr|Q5QG21|ETR6	GVEVLLADYDDSNR	R6	0.267473	0.394553	0.0290723
tr|K4C2I4|ETR7	SLPIDDPDVLEITK	MG1	1.60484	0.0542646	0.00538034
tr|K4C2I4|ETR7	SLPIDDPDVLEITK	MG2	1.41087	0.079141	0.00713901
tr|K4C2I4|ETR7	SLPIDDPDVLEITK	MG3	1.55677	0.0597623	0.00574638
tr|K4C2I4|ETR7	SLPIDDPDVLEITK	MG4	1.55175	0.0603606	0.005788
tr|K4C2I4|ETR7	SLPIDDPDVLEITK	MG5	1.5445	0.0612336	0.00582385
tr|K4C2I4|ETR7	SLPIDDPDVLEITK	MG6	1.43514	0.0756233	0.00687484
tr|K4C2I4|ETR7	SLPIDDPDVLEITK	BR1	1.56683	0.058577	0.00571085
tr|K4C2I4|ETR7	SLPIDDPDVLEITK	BR2	1.62772	0.051792	0.00523907
tr|K4C2I4|ETR7	SLPIDDPDVLEITK	BR3	1.78869	0.0368326	0.00420043
tr|K4C2I4|ETR7	SLPIDDPDVLEITK	BR5	1.91118	0.027991	0.00362847
tr|K4C2I4|ETR7	SLPIDDPDVLEITK	BR6	1.21624	0.111947	0.00946409
tr|K4C2I4|ETR7	SLPIDDPDVLEITK	OR1	1.37599	0.0844127	0.00749859
tr|K4C2I4|ETR7	SLPIDDPDVLEITK	OR2	1.42611	0.0769179	0.00697442
tr|K4C2I4|ETR7	SLPIDDPDVLEITK	OR3	1.50698	0.0659077	0.00610257
tr|K4C2I4|ETR7	SLPIDDPDVLEITK	OR4	1.51181	0.0652914	0.00609387
tr|K4C2I4|ETR7	SLPIDDPDVLEITK	OR5	1.36135	0.0867022	0.00760546
tr|K4C2I4|ETR7	SLPIDDPDVLEITK	OR6	1.76666	0.0386427	0.00424518
tr|K4C2I4|ETR7	SLPIDDPDVLEITK	R1	1.06257	0.143988	0.0118023
tr|K4C2I4|ETR7	SLPIDDPDVLEITK	R2	1.79087	0.0366571	0.00420043
tr|K4C2I4|ETR7	SLPIDDPDVLEITK	R3	1.3029	0.0963035	0.00828163
tr|K4C2I4|ETR7	SLPIDDPDVLEITK	R4	0.951378	0.170706	0.0136616
tr|K4C2I4|ETR7	SLPIDDPDVLEITK	R5	1.61975	0.052643	0.0052643
tr|K4C2I4|ETR7	SLPIDDPDVLEITK	R6	1.33536	0.0908791	0.00793209
tr|K4C2I4|ETR7	GLQVLLADDDDVNR	MG1	1.50533	0.066119	0.00610598
tr|K4C2I4|ETR7	GLQVLLADDDDVNR	MG2	1.78309	0.0372861	0.00420043
tr|K4C2I4|ETR7	GLQVLLADDDDVNR	MG3	1.77838	0.0376705	0.00420043
tr|K4C2I4|ETR7	GLQVLLADDDDVNR	MG4	1.78967	0.0367537	0.00420043
tr|K4C2I4|ETR7	GLQVLLADDDDVNR	MG5	1.8889	0.0294523	0.00371636
tr|K4C2I4|ETR7	GLQVLLADDDDVNR	MG6	1.4835	0.0689703	0.00631927
tr|K4C2I4|ETR7	GLQVLLADDDDVNR	BR1	1.7577	0.0393994	0.00426929
tr|K4C2I4|ETR7	GLQVLLADDDDVNR	BR2	1.49842	0.0670128	0.00617223
tr|K4C2I4|ETR7	GLQVLLADDDDVNR	BR3	1.73603	0.0412788	0.00436483
tr|K4C2I4|ETR7	GLQVLLADDDDVNR	BR5	1.93648	0.0264047	0.00354086
tr|K4C2I4|ETR7	GLQVLLADDDDVNR	BR6	1.07682	0.14078	0.0115936
tr|K4C2I4|ETR7	GLQVLLADDDDVNR	OR1	1.08665	0.138596	0.0114407
tr|K4C2I4|ETR7	GLQVLLADDDDVNR	OR2	1.75989	0.039213	0.00426228
tr|K4C2I4|ETR7	GLQVLLADDDDVNR	OR3	1.04422	0.148191	0.0120902
tr|K4C2I4|ETR7	GLQVLLADDDDVNR	OR4	1.75608	0.0395372	0.00427099
tr|K4C2I4|ETR7	GLQVLLADDDDVNR	OR5	1.12302	0.130715	0.0108929
tr|K4C2I4|ETR7	GLQVLLADDDDVNR	OR6	1.55815	0.0595993	0.00574638
tr|K4C2I4|ETR7	GLQVLLADDDDVNR	R1	1.58538	0.0564397	0.00554699
tr|K4C2I4|ETR7	GLQVLLADDDDVNR	R2	0.710459	0.23871	0.0182819
tr|K4C2I4|ETR7	GLQVLLADDDDVNR	R3	0.549113	0.291464	0.0218911
tr|K4C2I4|ETR7	GLQVLLADDDDVNR	R4	1.54667	0.0609717	0.00581474
tr|K4C2I4|ETR7	GLQVLLADDDDVNR	R5	0.626234	0.265581	0.0200763
tr|K4C2I4|ETR7	GLQVLLADDDDVNR	R6	1.07504	0.141179	0.0115992
tr|O24027|CTR1	IPSIESLR	MG1	1.99639	0.0229455	0.0032646
tr|O24027|CTR1	IPSIESLR	MG2	2.81302	0.00245394	0.00104472
tr|O24027|CTR1	IPSIESLR	MG3	2.22123	0.0131677	0.00229288
tr|O24027|CTR1	IPSIESLR	MG4	1.67322	0.0471417	0.00485282
tr|O24027|CTR1	IPSIESLR	MG5	2.82806	0.00234156	0.00104472
tr|O24027|CTR1	IPSIESLR	MG6	2.74039	0.00306833	0.00107392
tr|O24027|CTR1	IPSIESLR	BR1	2.25532	0.0120567	0.00215298
tr|O24027|CTR1	IPSIESLR	BR2	2.29879	0.0107583	0.00199228
tr|O24027|CTR1	IPSIESLR	BR3	2.33245	0.00983841	0.00186926
tr|O24027|CTR1	IPSIESLR	BR4	-0.789234	0.785012	0.0564281
tr|O24027|CTR1	IPSIESLR	BR5	2.66307	0.00387155	0.00111987
tr|O24027|CTR1	IPSIESLR	BR6	2.44176	0.00730795	0.00152249
tr|O24027|CTR1	IPSIESLR	OR1	2.4752	0.00665801	0.0014656
tr|O24027|CTR1	IPSIESLR	OR2	2.55885	0.00525092	0.00129067
tr|O24027|CTR1	IPSIESLR	OR3	2.70845	0.00337993	0.00109394
tr|O24027|CTR1	IPSIESLR	OR4	2.2296	0.0128871	0.00226476
tr|O24027|CTR1	IPSIESLR	OR5	2.79141	0.00262392	0.00104472
tr|O24027|CTR1	IPSIESLR	OR6	2.52846	0.00572817	0.00133657
tr|O24027|CTR1	IPSIESLR	R1	1.40532	0.0799636	0.00719467
tr|O24027|CTR1	IPSIESLR	R2	1.77566	0.0378948	0.00420043
tr|O24027|CTR1	IPSIESLR	R3	1.90008	0.0287112	0.00367163
tr|O24027|CTR1	IPSIESLR	R4	1.54154	0.0615931	0.00582637
tr|O24027|CTR1	IPSIESLR	R5	2.45096	0.0071238	0.00152249
tr|O24027|CTR1	IPSIESLR	R6	1.58478	0.0565077	0.00554699
tr|O24027|CTR1	LNPPQVIAAVGFNR	MG1	2.16379	0.0152403	0.00254005
tr|O24027|CTR1	LNPPQVIAAVGFNR	MG2	2.5294	0.00571297	0.00133657
tr|O24027|CTR1	LNPPQVIAAVGFNR	MG3	2.50274	0.00616175	0.00139136
tr|O24027|CTR1	LNPPQVIAAVGFNR	MG4	2.03451	0.02095	0.00306123
tr|O24027|CTR1	LNPPQVIAAVGFNR	MG5	1.93796	0.0263143	0.00354086
tr|O24027|CTR1	LNPPQVIAAVGFNR	MG6	2.24859	0.0122693	0.00217982
tr|O24027|CTR1	LNPPQVIAAVGFNR	BR1	2.13726	0.0162884	0.00259866
tr|O24027|CTR1	LNPPQVIAAVGFNR	BR2	2.56299	0.00518874	0.00129067
tr|O24027|CTR1	LNPPQVIAAVGFNR	BR3	2.17455	0.0148321	0.00248384
tr|O24027|CTR1	LNPPQVIAAVGFNR	BR4	-3.63197	0.999859	0.0705552
tr|O24027|CTR1	LNPPQVIAAVGFNR	BR5	2.3004	0.0107128	0.00199228
tr|O24027|CTR1	LNPPQVIAAVGFNR	BR6	1.51642	0.0647065	0.00605542
tr|O24027|CTR1	LNPPQVIAAVGFNR	OR1	1.99156	0.0232099	0.00327417
tr|O24027|CTR1	LNPPQVIAAVGFNR	OR2	2.37005	0.00889284	0.00172916
tr|O24027|CTR1	LNPPQVIAAVGFNR	OR3	1.92048	0.0273987	0.00362847
tr|O24027|CTR1	LNPPQVIAAVGFNR	OR4	2.64001	0.00414515	0.00115143
tr|O24027|CTR1	LNPPQVIAAVGFNR	OR5	1.74578	0.0404243	0.00430854
tr|O24027|CTR1	LNPPQVIAAVGFNR	OR6	2.33845	0.00968208	0.00185177
tr|O24027|CTR1	LNPPQVIAAVGFNR	R1	2.43294	0.0074884	0.00154173
tr|O24027|CTR1	LNPPQVIAAVGFNR	R2	2.16023	0.0153773	0.00254099
tr|O24027|CTR1	LNPPQVIAAVGFNR	R3	1.17988	0.119023	0.010014
tr|O24027|CTR1	LNPPQVIAAVGFNR	R4	1.8666	0.0309787	0.00383558
tr|O24027|CTR1	LNPPQVIAAVGFNR	R5	2.31419	0.0103286	0.00193317
tr|O24027|CTR1	LNPPQVIAAVGFNR	R6	1.80135	0.0358241	0.0041662
tr|K4B0I5|CTR2	YAPNEVPR	MG1	2.93574	0.00166374	0.00104472
tr|K4B0I5|CTR2	YAPNEVPR	MG2	2.70447	0.00342068	0.00109394
tr|K4B0I5|CTR2	YAPNEVPR	MG3	3.06064	0.00110433	0.00104472
tr|K4B0I5|CTR2	YAPNEVPR	MG4	2.86887	0.00205968	0.00104472
tr|K4B0I5|CTR2	YAPNEVPR	MG5	2.15428	0.015609	0.00254099
tr|K4B0I5|CTR2	YAPNEVPR	MG6	3.01923	0.00126709	0.00104472
tr|K4B0I5|CTR2	YAPNEVPR	BR1	0.958344	0.168945	0.0136028
tr|K4B0I5|CTR2	YAPNEVPR	BR2	2.7779	0.00273561	0.00104472
tr|K4B0I5|CTR2	YAPNEVPR	BR3	1.5378	0.0620493	0.00585371
tr|K4B0I5|CTR2	YAPNEVPR	BR4	-1.60592	0.945855	0.0672864
tr|K4B0I5|CTR2	YAPNEVPR	BR5	2.64957	0.00402967	0.00112831
tr|K4B0I5|CTR2	YAPNEVPR	BR6	2.59997	0.00466164	0.00123604
tr|K4B0I5|CTR2	YAPNEVPR	OR1	2.92413	0.00172713	0.00104472
tr|K4B0I5|CTR2	YAPNEVPR	OR2	2.70485	0.00341674	0.00109394
tr|K4B0I5|CTR2	YAPNEVPR	OR3	3.05322	0.00113199	0.00104472
tr|K4B0I5|CTR2	YAPNEVPR	OR4	2.09603	0.0180398	0.00275718
tr|K4B0I5|CTR2	YAPNEVPR	OR5	2.80496	0.00251618	0.00104472
tr|K4B0I5|CTR2	YAPNEVPR	OR6	2.66515	0.0038477	0.00111987
tr|K4B0I5|CTR2	YAPNEVPR	R1	2.88183	0.00197689	0.00104472
tr|K4B0I5|CTR2	YAPNEVPR	R2	2.76279	0.00286551	0.00104472
tr|K4B0I5|CTR2	YAPNEVPR	R3	2.94771	0.00160068	0.00104472
tr|K4B0I5|CTR2	YAPNEVPR	R4	3.16296	0.000780881	0.00104472
tr|K4B0I5|CTR2	YAPNEVPR	R5	3.09731	0.00097644	0.00104472
tr|K4B0I5|CTR2	YAPNEVPR	R6	2.80614	0.00250694	0.00104472
tr|K4B0I5|CTR2	LVIPAYVDQLNSR	MG1	2.96862	0.0014957	0.00104472
tr|K4B0I5|CTR2	LVIPAYVDQLNSR	MG2	2.98792	0.00140439	0.00104472
tr|K4B0I5|CTR2	LVIPAYVDQLNSR	MG3	3.03958	0.00118456	0.00104472
tr|K4B0I5|CTR2	LVIPAYVDQLNSR	MG4	3.00332	0.00133525	0.00104472
tr|K4B0I5|CTR2	LVIPAYVDQLNSR	MG5	2.98562	0.00141501	0.00104472
tr|K4B0I5|CTR2	LVIPAYVDQLNSR	MG6	2.96287	0.00152395	0.00104472
tr|K4B0I5|CTR2	LVIPAYVDQLNSR	BR1	2.98069	0.00143801	0.00104472
tr|K4B0I5|CTR2	LVIPAYVDQLNSR	BR2	2.94744	0.00160207	0.00104472
tr|K4B0I5|CTR2	LVIPAYVDQLNSR	BR3	2.8762	0.00201249	0.00104472
tr|K4B0I5|CTR2	LVIPAYVDQLNSR	BR5	2.9124	0.0017933	0.00104472
tr|K4B0I5|CTR2	LVIPAYVDQLNSR	BR6	2.56185	0.00520582	0.00129067
tr|K4B0I5|CTR2	LVIPAYVDQLNSR	OR1	2.81624	0.00242946	0.00104472
tr|K4B0I5|CTR2	LVIPAYVDQLNSR	OR2	2.83898	0.00226291	0.00104472
tr|K4B0I5|CTR2	LVIPAYVDQLNSR	OR3	3.04231	0.00117386	0.00104472
tr|K4B0I5|CTR2	LVIPAYVDQLNSR	OR4	2.73384	0.00313007	0.00107404
tr|K4B0I5|CTR2	LVIPAYVDQLNSR	OR5	2.95227	0.00157722	0.00104472
tr|K4B0I5|CTR2	LVIPAYVDQLNSR	OR6	3.03861	0.00118836	0.00104472
tr|K4B0I5|CTR2	LVIPAYVDQLNSR	R1	3.02274	0.00125249	0.00104472
tr|K4B0I5|CTR2	LVIPAYVDQLNSR	R2	2.75186	0.00296286	0.00104837
tr|K4B0I5|CTR2	LVIPAYVDQLNSR	R3	2.79901	0.00256294	0.00104472
tr|K4B0I5|CTR2	LVIPAYVDQLNSR	R4	2.95954	0.00154048	0.00104472
tr|K4B0I5|CTR2	LVIPAYVDQLNSR	R5	2.63548	0.00420089	0.00115251
tr|K4B0I5|CTR2	LVIPAYVDQLNSR	R6	3.04502	0.00116332	0.00104472
tr|Q5YKK5|CTR3	ASASAASAETLSHR	MG1	1.96561	0.024672	0.00338888
tr|Q5YKK5|CTR3	ASASAASAETLSHR	MG2	1.20565	0.113977	0.00961249
tr|Q5YKK5|CTR3	ASASAASAETLSHR	MG3	1.83277	0.0334182	0.00400201
tr|Q5YKK5|CTR3	ASASAASAETLSHR	MG4	1.58415	0.0565794	0.00554699
tr|Q5YKK5|CTR3	ASASAASAETLSHR	MG5	1.79663	0.0361968	0.00419499
tr|Q5YKK5|CTR3	ASASAASAETLSHR	MG6	1.77385	0.0380439	0.00420043
tr|Q5YKK5|CTR3	ASASAASAETLSHR	BR1	1.97063	0.0243834	0.0033732
tr|Q5YKK5|CTR3	ASASAASAETLSHR	BR2	1.85161	0.0320406	0.00394867
tr|Q5YKK5|CTR3	ASASAASAETLSHR	BR3	1.64995	0.0494769	0.00504866
tr|Q5YKK5|CTR3	ASASAASAETLSHR	BR5	1.58009	0.0570428	0.00557681
tr|Q5YKK5|CTR3	ASASAASAETLSHR	BR6	1.62505	0.0520759	0.00525261
tr|Q5YKK5|CTR3	ASASAASAETLSHR	OR1	1.68892	0.0456172	0.00470974
tr|Q5YKK5|CTR3	ASASAASAETLSHR	OR2	2.05771	0.019809	0.00296288
tr|Q5YKK5|CTR3	ASASAASAETLSHR	OR3	1.62011	0.0526045	0.0052643
tr|Q5YKK5|CTR3	ASASAASAETLSHR	OR4	1.74797	0.0402349	0.00430854
tr|Q5YKK5|CTR3	ASASAASAETLSHR	OR5	1.82297	0.0341537	0.00403844
tr|Q5YKK5|CTR3	ASASAASAETLSHR	OR6	1.51955	0.0643116	0.0060346
tr|Q5YKK5|CTR3	ASASAASAETLSHR	R1	1.74087	0.0408534	0.00433294
tr|Q5YKK5|CTR3	ASASAASAETLSHR	R2	1.84272	0.0326847	0.00398594
tr|Q5YKK5|CTR3	ASASAASAETLSHR	R3	2.15734	0.0154895	0.00254099
tr|Q5YKK5|CTR3	ASASAASAETLSHR	R4	2.11137	0.0173702	0.00268795
tr|Q5YKK5|CTR3	ASASAASAETLSHR	R5	2.19844	0.0139589	0.00238018
tr|Q5YKK5|CTR3	ASASAASAETLSHR	R6	2.03472	0.0209396	0.00306123
tr|Q6Q2C1|EIN2	GVSENAQSFISDGPGSYK	MG1	2.82266	0.00238133	0.00104472
tr|Q6Q2C1|EIN2	GVSENAQSFISDGPGSYK	MG2	2.78045	0.00271421	0.00104472
tr|Q6Q2C1|EIN2	GVSENAQSFISDGPGSYK	MG3	2.87554	0.00201668	0.00104472
tr|Q6Q2C1|EIN2	GVSENAQSFISDGPGSYK	MG4	2.68985	0.00357419	0.00109394
tr|Q6Q2C1|EIN2	GVSENAQSFISDGPGSYK	MG5	2.89035	0.00192406	0.00104472
tr|Q6Q2C1|EIN2	GVSENAQSFISDGPGSYK	MG6	2.83693	0.0022775	0.00104472
tr|Q6Q2C1|EIN2	GVSENAQSFISDGPGSYK	BR1	2.81914	0.00240766	0.00104472
tr|Q6Q2C1|EIN2	GVSENAQSFISDGPGSYK	BR2	1.91857	0.0275195	0.00362847
tr|Q6Q2C1|EIN2	GVSENAQSFISDGPGSYK	BR3	2.85429	0.00215666	0.00104472
tr|Q6Q2C1|EIN2	GVSENAQSFISDGPGSYK	BR4	-1.6353	0.949007	0.0673737
tr|Q6Q2C1|EIN2	GVSENAQSFISDGPGSYK	BR5	2.84346	0.00223133	0.00104472
tr|Q6Q2C1|EIN2	GVSENAQSFISDGPGSYK	BR6	2.75534	0.00293153	0.00104837
tr|Q6Q2C1|EIN2	GVSENAQSFISDGPGSYK	OR1	2.80653	0.0025039	0.00104472
tr|Q6Q2C1|EIN2	GVSENAQSFISDGPGSYK	OR2	2.79462	0.002598	0.00104472
tr|Q6Q2C1|EIN2	GVSENAQSFISDGPGSYK	OR3	2.8632	0.00209694	0.00104472
tr|Q6Q2C1|EIN2	GVSENAQSFISDGPGSYK	OR4	2.76843	0.00281633	0.00104472
tr|Q6Q2C1|EIN2	GVSENAQSFISDGPGSYK	OR5	2.80373	0.00252576	0.00104472
tr|Q6Q2C1|EIN2	GVSENAQSFISDGPGSYK	OR6	2.7265	0.00320048	0.00108458
tr|Q6Q2C1|EIN2	GVSENAQSFISDGPGSYK	R1	2.82575	0.00235849	0.00104472
tr|Q6Q2C1|EIN2	GVSENAQSFISDGPGSYK	R2	2.6986	0.00348159	0.00109394
tr|Q6Q2C1|EIN2	GVSENAQSFISDGPGSYK	R3	2.60623	0.0045773	0.00122294
tr|Q6Q2C1|EIN2	GVSENAQSFISDGPGSYK	R4	2.85084	0.00218017	0.00104472
tr|Q6Q2C1|EIN2	GVSENAQSFISDGPGSYK	R5	2.76512	0.00284506	0.00104472
tr|Q6Q2C1|EIN2	GVSENAQSFISDGPGSYK	R6	2.7782	0.00273309	0.00104472
tr|Q6Q2C1|EIN2	VESSAYIPSGSAR	MG1	1.70088	0.0444827	0.00461987
tr|Q6Q2C1|EIN2	VESSAYIPSGSAR	MG2	1.58549	0.0564281	0.00554699
tr|Q6Q2C1|EIN2	VESSAYIPSGSAR	MG3	1.91676	0.0276342	0.00362847
tr|Q6Q2C1|EIN2	VESSAYIPSGSAR	MG4	1.37401	0.0847196	0.00750681
tr|Q6Q2C1|EIN2	VESSAYIPSGSAR	MG5	2.00814	0.0223142	0.00321398
tr|Q6Q2C1|EIN2	VESSAYIPSGSAR	MG6	1.90376	0.0284711	0.00366356
tr|Q6Q2C1|EIN2	VESSAYIPSGSAR	BR1	2.22796	0.0129415	0.00226476
tr|Q6Q2C1|EIN2	VESSAYIPSGSAR	BR2	1.54845	0.0607564	0.00581004
tr|Q6Q2C1|EIN2	VESSAYIPSGSAR	BR3	1.91368	0.0278308	0.00362847
tr|Q6Q2C1|EIN2	VESSAYIPSGSAR	BR4	-1.32975	0.9082	0.0647393
tr|Q6Q2C1|EIN2	VESSAYIPSGSAR	BR5	1.83748	0.0330695	0.00398745
tr|Q6Q2C1|EIN2	VESSAYIPSGSAR	BR6	1.65555	0.0489066	0.00500506
tr|Q6Q2C1|EIN2	VESSAYIPSGSAR	OR1	1.84041	0.0328541	0.00398745
tr|Q6Q2C1|EIN2	VESSAYIPSGSAR	OR2	1.75337	0.0397692	0.00428283
tr|Q6Q2C1|EIN2	VESSAYIPSGSAR	OR3	2.19703	0.014009	0.00238018
tr|Q6Q2C1|EIN2	VESSAYIPSGSAR	OR4	1.99862	0.0228246	0.00326066
tr|Q6Q2C1|EIN2	VESSAYIPSGSAR	OR5	2.23092	0.0128432	0.00226476
tr|Q6Q2C1|EIN2	VESSAYIPSGSAR	OR6	2.14027	0.0161663	0.0025955
tr|Q6Q2C1|EIN2	VESSAYIPSGSAR	R1	1.91993	0.0274331	0.00362847
tr|Q6Q2C1|EIN2	VESSAYIPSGSAR	R2	1.89816	0.0288376	0.00367163
tr|Q6Q2C1|EIN2	VESSAYIPSGSAR	R3	1.49563	0.0673752	0.00618932
tr|Q6Q2C1|EIN2	VESSAYIPSGSAR	R4	1.4568	0.0725861	0.00661592
tr|Q6Q2C1|EIN2	VESSAYIPSGSAR	R5	1.62112	0.0524958	0.0052643
tr|Q6Q2C1|EIN2	VESSAYIPSGSAR	R6	1.74645	0.0403667	0.00430854
