# Supplementary material for: Ethylene Receptors, CTRs and EIN2 Target Protein Identification and Quantification Through Parallel Reaction Monitoring During Tomato Fruit Ripening
Source: Front Plant Sci. 2018 Nov 8;9:1626. doi: 10.3389/fpls.2018.01626 (PMC6235968; doi:10.3389/fpls.2018.01626)
Supplement: Table S3 — RT-qPCR primers for the 12 ethylene signaling and 3 reference genes used in this study. Primers were designed with the Primer3 web tool (http://bioinfo.ut.ee/primer3/). Primer specificity was checked by BLAST-ing against all tomato EST’s and known cDNA sequences. [file Table_3.xlsx]

## Sheet: Sup. Table 3
Supplementary Table 3. RT-qPCR primers for the 12 ethylene signaling and 3 reference genes used in this study. Primers were designed with the Primer3 web tool (http://bioinfo.ut.ee/primer3/). Primer specificity was checked by BLAST-ing against all tomato EST’s and known cDNA sequences.
Gene code		Forward (F) primer sequence (5’ ==> 3’)	Reverse (R) primer sequence (5’ ==> 3’)	Product size (bp)	F/R primer conc. (nM)	Temp. Annealing (°C)	cDNA dilution	Cycles
	NCBI-gene ID
ETR1	606298	TGAATCTAAGCTCCCCTTTGTG	TTCTCATCCATCACCAAAACCT	89	250/250	63	x20	40
ETR2	606299	ACCAGGAACCAGCAACTAAAAA	CGACACCTTCACTTTCAATCC	111	250/250	63	x20	40
ETR3/NR	544279	ATTCTCCGTCGTCATTTTTCAC	GAGTTTCCTTCCTTCCTTCCTT	119	250/250	63	x20	40
ETR4	543588	CGTGAATAGAGCGGTAACAAGTAAG	CAGGGCTAAGAACACCAATACA	98	250/250	63	x20	40
ETR5	543589	TGGGCCCTTCACTAACAACC	ACTACGGCTGCGGAACTTAC	107	250/250	63	x20	40
ETR6	543834	CCCGTTGTGTCCTCGTTACA	CCGATGATCAAAGGCCAGGT	119	250/250	63	x20	40
ETR7	101249081	ATACCGATGGCCATGCACAA	TCGCTTGCTCCAAAGGATGT	105	250/250	63	x20	40
CTR1	544127	GCATATCCCCTAGTTGCATCAC	CATGGAAACCAGTTCCTCTTCT	113	250/250	63	x20	40
CTR2	543725	TGCAAGCTCAGTCAATAGGAAC	ACCAACATCATCAAACACAGGA	110	250/250	63	x20	40
CTR3	543907	ATTTGTTCGGTGGCTCGTCT	CAGCACAGGTAGCTTCGGAA	108	250/250	63	x20	40
CTR4	543908	TGCTGGACAAACGGACAGAA	TTGAAGGCAAAGGTAGCCGT	95	250/250	63	x20	40
EIN2	543928	GTCCGGGGTCATACAAAAGTCT	GAGCTTCTGTTAACTGCCTCCT	117	250/250	63	x20	40
ACT	101264601	ACAGGTGTTATGGTCGGAATG	GCTCAATGGGATATTTCAAGGT	97	250/250	63	x20	40
GAPC2	101258368	GCTAAAGGTCAAGGATGAGAAGA	CAACAACGAAGTCAGCACCA	116	250/250	63	x20	40
LeEF-1	544055	TTGGTCATGTTGACTCTGGAAA	CCTTCTCGAACCTCTCAATAACAC	96	250/250	63	x20	40
